# Supplementary material for: Occupational exposures and kidney cancer among 25 000 male offshore petroleum industry workers: relative risks and healthy worker survivor bias
Source: Am J Epidemiol. 2025 Feb 28;195(1):81–91. doi: 10.1093/aje/kwaf039 (PMC12780764; doi:10.1093/aje/kwaf039)
Supplement: Web_Material_kwaf039 [file web_material_kwaf039.zip]

Archive with 1 entries (1 files):
- Supplementary-Material_CLEAN_AJE-00350-2024_R2.docx
